# Supplementary material for: Girdling behavior of the longhorn beetle modulates the host plant to enhance larval performance
Source: BMC Ecol Evol. 2024 Apr 18;24:49. doi: 10.1186/s12862-024-02228-z (PMC11025245; doi:10.1186/s12862-024-02228-z)
Supplement: Supplementary file 1 — Supplementary Material 1 [file 12862_2024_2228_MOESM1_ESM.xlsx]

## Sheet: Table S1. Field sites
Supplementary Table 1. The coordinate of field observation sites.
Site	Coordinate
Daejeon_1	36°23'42.2"N 127°21'02.0"E
Daejeon_2	36°22'40.3"N 127°21'37.0"E
Cheongju_1	36°36'37.6"N 127°25'46.6"E
Cheongju_2	36°37'27.5"N 127°27'20.2"E
Jeungpyeong	36°44'23.3"N 127°36'59.4"E

## Sheet: Table S2. Metabolomics
Table S2. GC-MS analysis result of girdled and non-girdled E. annuus stem 2 days post girdling.
Group	beta-Arabinopyranose	D-Fructose	Galactopyranose	D-(+)-Turanose	Sucrose	Cellobiose	Myo-Inositol	Scyllo-Inositol	D-Ribose	L-Alanine	L-Proline	L-Leucine	Glycine	L-Serine	L-Threonine	L-Valine	L-Glutamic Acid	L-Phenylalanine	Boric Acid	Quinic Acid	Palmitic Acid	Lactic Acid	Benzoic Acid	Butanedioic Acid	Glyceric Acid	Malic Acid	Palmitic Acid	Glucuronic Acid	Galacturonic Acid	Caffeic Acid	Octadecadienoic Acid	a-linolenic Acid	Stearic Acid	5-O-Feruloylquinic Acid	Chlorogenic Acid	Urea	Ethanolamine	Tromethamine	Glycerol	Germacrine D	Acenaphthalene
GUS	1.4416	135.315	442.887	0.948924	24.1606	0.850961	56.5326	1.26995	1.13024	0.124237	7.35282	0.207788	0.0525287	0.172211	0.0426834	0.858697	0.0715052	0.0768228	2.52845	0.118668	0.335288	0.133374	0.0204299	0.264979	0.0189712	0.54251	0.407194	0.118689	0.11555	0.664986	0.16032	0.105669	0.0337222	0.0628763	4.79821	0.0168781	0.830791	0.00593691	0.63966	0.0968398	0.573246
GUS	0.982613	83.6111	212.736	1.1042	29.4781	0.75849	20.5913	0.185388	1.51663	0.186242	8.15586	0.222808	0.0500366	0.219133	0.060807	0.954485	0.132127	0.0865869	1.44848	0.442709	0.121656	0.206056	0.017008	0.283299	0.015973	1.87221	0.393903	0.114224	0.108546	0.714028	0.161719	0.105818	0.0380566	0.0761762	4.75182	0.0137289	0.53533	0.0142942	0.413094	0.0609455	1.12664
GUS	0.995683	117.285	382.938	0.68034	17.6077	0.753727	53.8225	0.793585	1.05019	0.089617	7.3086	0.160304	0.0437561	0.152962	0.0396334	0.695586	0.0622283	0.0573466	0.29313	0.193678	0.119343	0.200997	0.0272425	0.205946	0.0174906	0.495868	0.341597	0.150384	0.112453	0.588389	0.137588	0.0886834	0.0323757	0.0667912	4.34673	0.0268359	0.629156	0.00864789	1.1204	0.0625656	0.685448
GUS	0.477226	69.9881	225.655	0.706164	13.479	0.906782	39.601	0.680815	0.900294	0.0922956	8.65	0.209635	0.0365656	0.142167	0.0398614	0.829564	0.0452631	0.0619366	1.09671	0.0243891	0.0977162	0.166444	0.0250322	0.279521	0.0162843	0.835025	0.368687	0.143584	0.13776	0.604603	0.147995	0.0944192	0.0324262	0.054915	3.89552	0.0137923	0.85932	0.0143052	0.763658	0.0924488	0.524768
GLS	0.463773	4.36702	22.0041	0.813455	2.46199	0.0527072	7.2622	0.419929	0.747218	0.0523254	0.029365	0.0538153	0.0186067	0.0877151	0.0291139	0.113638	0.0523308	0.0176185	1.76549	0	0.0746673	0.103228	0.0219042	0.133019	0.0257361	1.93234	0.20317	0.0286371	0.0667487	0.388891	0.0820188	0.0513435	0.0245751	0.0121684	2.87114	0.00423723	0.194187	0.00232835	0.348607	0.0293004	0.00420199
GLS	0.228496	4.16569	19.6865	0.457172	2.63397	0.0676065	9.99345	0.368385	0.725557	0.0903266	0.04883	0.119259	0.0273297	0.133366	0.056559	0.0932838	0.0674202	0.0295067	0.751889	0	0.0275918	0.0947734	0.0182734	0.120861	0.0300945	2.38071	0.216479	0.0588128	0.0731356	0.354098	0.0849438	0.0556815	0.0248315	0.0110071	2.42445	0.0119215	0.277851	0.00435083	0.128717	0.0236406	0.0103498
GLS	0.203708	1.29084	4.87562	0.194712	1.96099	0.0467371	3.45004	0.164103	1.25462	0.207849	0.044692	0.211315	0.0435331	0.265834	0.11915	0.057035	0.148074	0.0519774	1.5066	0.0326707	0.0354193	0.180758	0.0241188	0.165936	0.0764376	6.27178	0.257638	0.0387498	0.0518735	0.482053	0.114867	0.0921462	0.0357285	1.60279	2.10645	0.0182908	0.31405	0.0278021	0.168538	0.0071314	0.0142427
GLS	0.234301	3.6203	13.664	0.480514	1.71385	0.103719	7.14847	0.242313	0.960386	0.107467	0.038623	0.134464	0.0323101	0.162998	0.0695257	0.13023	0.0764111	0.0365432	1.03635	0.0214007	0.042696	0.193338	0.0166807	0.138929	0.0492197	2.5078	0.248194	0.13148	0.0922076	0.318442	0.112428	0.0726489	0.0283722	0.0124055	2.35954	0.0301343	0.319539	0.00356572	0.121815	0.0221702	0.0146693
GLS	0.292291	2.89252	12.8645	0.476939	1.55781	0.0858566	9.75339	0.443617	0.8718	0.077068	0.050058	0.0985694	0.0294462	0.13499	0.0565161	0.155568	0.0783683	0.0255173	1.74788	0	0.0542898	0.188044	0.0198986	0.154529	0.0365377	2.84668	0.229231	0.0741789	0.095055	0.346022	0.0951472	0.0619442	0.0313795	0.0149062	0	0.0245331	0.283236	0.00278915	0.221153	0.023397	0.0100128
CUS	0.202766	4.98765	33.9849	0.125821	0.478557	0.229352	31.8468	0.676597	0.927873	0.0694489	0.028913	0.0821488	0.0329095	0.120384	0.0385323	0.0688064	0.062345	0.029494	1.8695	0.0303745	0.0272621	0.233086	0.0313182	0.412454	0.0284291	0.571288	0.33124	0.136988	0.155283	0.440893	0.152019	0.10532	0.0510025	0.0255636	4.18814	0.0187157	0.715936	0.00710681	0.0209797	0.0684086	0.00121045
CUS	0.398146	10.5151	72.3583	0.0294118	0.22711	0.356537	93.0334	1.29367	1.1308	0.161021	0.04973	0.148157	0.0457989	0.241204	0.0777641	0.0574367	0.155821	0.0506597	2.63338	0.054156	0.0261509	0.226204	0.0222862	0.632668	0.0451833	0.515564	0.390447	0.0700251	0.166808	0.552436	0.173883	0.127013	0.0528333	0.0314262	5.09676	0.0502892	1.02263	0.0084014	0.0329923	0.122038	0.00170526
CUS	0.253257	1.66073	40.8704	0.0287868	0.150989	0.229157	55.5452	0.989262	0.668214	0.112059	0.018784	0.0800085	0.0353134	0.169159	0.0606041	0.0616633	0.0885979	0.0328357	2.08728	0.0338055	0.0482463	0.131804	0.0145992	0.721911	0.0413314	0.727008	0.262182	0.0601594	0.135345	0.572835	0.117244	0.0857378	0.0277823	0.0205477	4.51189	0.0241817	0.897446	0.0234536	0.0446953	0.108829	0.00093855
CUS	0.291082	4.77366	32.1084	0.00999488	0.0722782	0.245723	44.1315	1.14449	0.96274	0.210149	0.058113	0.356881	0.0674002	0.206571	0.0929428	0.0208777	0.102155	0.0902187	1.51966	0.031511	0.0123582	0.121312	0.0174364	0.702501	0.0430542	0.844761	0.496235	0.0946913	0.155736	0.924138	0.221666	0.153363	0.0334441	0.0296079	5.30635	0.0147415	0.962395	0.023482	0.0652868	0.0774815	0.00242273
CLS	0.214118	0.620669	6.37757	0.0551576	0.342081	0.0584595	8.62933	0.254819	0.873247	0.0333976	0.011655	0.0670617	0.0194914	0.0448996	0.0150151	0.203888	0.0149949	0.0173116	3.66814	0	0.0181688	0.133201	0.0188746	0.174119	0.0157916	1.44884	0.226247	0.0556573	0.108885	0.285264	0.0901658	0.0519874	0.0282906	0.0135896	2.80241	0.00786701	0.212751	0.00235371	0.176153	0.027196	0.000833688
CLS	0.134218	0.656277	2.59697	0.0236572	0.310786	0.0615456	12.275	0.34369	0.880737	0.0392032	0.010517	0.0845681	0.0261165	0.0675279	0.0231315	0.131683	0.0169759	0.0209036	1.7941	0	0.026099	0.0964237	0.0216051	0.147528	0.0230622	1.27431	0.277259	0.0891716	0.125682	0.321369	0.100537	0.0519684	0.0347266	0.0176303	2.84122	0.00457776	0.308889	0.00330302	0.0305022	0.0201882	0.00106864
CLS	0.25033	0.732783	5.92683	0.0280729	0.527771	0.0786237	16.0995	0.430799	0.848316	0.0562945	0.015765	0.128475	0.0317567	0.0760174	0.0317515	0.173167	0.0178225	0.0350004	3.79987	0	0.0324042	0.0978038	0.0197397	0.198967	0.0274192	1.83444	0.275015	0.0806717	0.126897	0.313084	0.0982744	0.0549111	0.0339439	0.0204617	3.17981	0.00754005	0.381243	0.00347161	0.0460396	0.0162786	0.00139772
CLS	0.191763	0.442311	5.25504	0.0496104	0.281884	0.0629391	6.59254	0.302947	0.93345	0.048085	0.013592	0.103347	0.0321372	0.0705822	0.0275544	0.316432	0.0201468	0.0269877	4.15377	0	0.0222366	0.115532	0.0188069	0.250174	0.025339	2.89336	0.27759	0.0850056	0.128658	0.337478	0.102335	0.0641999	0.0366032	0.0176184	3.29086	0.0125164	0.309482	0.00330199	0.216275	0.0157353	0.00126902
